# Supplementary material for: Isolation, characterization and comparative genomics of potentially probiotic Lactiplantibacillus plantarum strains from Indian foods
Source: Sci Rep. 2022 Feb 4;12:1940. doi: 10.1038/s41598-022-05850-3 (PMC8816928; doi:10.1038/s41598-022-05850-3)
Supplement: Supplementary file 1 — Supplementary Tables. [file 41598_2022_5850_MOESM1_ESM.xlsx]

## Sheet: Table S1
Table S1: List of proteins used as query for presence of bile salt hydrolases, esterases, and enzymes involved in synthesis of biogenic amines
Sr. No.	Category	Gene ID/accession number	Encoded Protein	Source Organism	Reference	Presence
						DKL3	JGR2
1	BSH	Lp_0067	Bile salt hydrolase 1	L. plantarum WCFS1	Lambert et al., 2008	Y	Y
2
3		Lp_2572	Bile salt hydrolase 2			Y	Y
4		Lp_3362	Bile salt hydrolase 3			Y	Y
5		Lp_3536	Bile salt hydrolase 4			Y	Y
6		LBA0892	Bile salt hydrolase A	L. acidophilus NCK1909	Foley et al., 2021	N	N
7		LBA1078	Bile salt hydrolase B			N	N
8		LGAS_00260	Bile salt hydrolase A	L. gasseri NCK2253		N	N
9		ND	Bile salt hydrolase B			N	N
10	Esterase	JDM1_1092	Esterase	L. plantarum JDM1	Esteban-Torres et al., 2015	N	Y
11		lp_0796	Esterase	L. plantarum WCFS1	Esteban-Torres et al., 2013	Y	Y
12		lp_2956	Tannase		Iwamoto et al., 2008	Y	Y
13		lp_2945	Gallate decarboxylase		Jiménez et al., 2013	Y	Y
14		EFK29314	Tannase	L. plantarum ATCC 14917	Jiménez et al., 2014	N	N
15	Biogenic amines	DQ132891	Histidine decarboxylase	Ligilactobacillus saerimneri 30a	Lucas et al., 2005	N	N
16		AF354231	Tyrosine decarboxylase operon	Enterococcus faecalis	Connil et al., 2002	N	N
17		AFC60624.1	Ornithine decarboxylase	Levilactobacillus brevis	Romano et al., 2012	N	N
18		AFC60625.1	Ornithine/putrescine exchanger			N	N
19		AGG35759.1	Putrescine carbamoyltransferase, partial			N	N
20		EKW98931.1	Ornithine decarboxylase	Ligilactobacillus saerimneri 30a	Romano et al., 2013	N	N

## Sheet: Table S2
Table S2 : List of L. plantarum genomes obtained from the NCBI database for comparative genomics
Sr. No.	Strain	Assembly	Size (Mb)	GC%	CDS
1	JDM1	GCA_000023085.1	3.19776	44.7	2844
2	ST-III	GCA_000148815.2	3.30794	44.5	2968
3	WCFS1	GCA_000203855.3	3.34862	44.45	3014
4	ZJ316	GCA_000338115.2	3.29976	44.45	2925
5	P-8	GCA_000392485.2	3.24663	44.55	2847
6	16	GCA_000412205.1	3.36102	44.31	2997
7	DOMLa	GCA_000604105.1	3.21011	44.68	2865
8	B21	GCA_000931425.2	3.31067	44.45	2964
9	CGMCC 1.557	GCA_001272315.2	3.27324	44.43	2916
10	5-2	GCA_001278015.1	3.23765	44.7	2920
11	ZS2058	GCA_001296095.1	3.19834	44.7	2856
12	HFC8	GCA_001302645.1	3.40571	44.33	2997
13	WLPL04	GCA_001331925.2	3.14159	44.7	2808
14	LZ95	GCA_001484005.1	3.32246	44.38	3015
15	Zhang-LL	GCA_001581895.1	2.95222	44.9	2599
16	JBE245	GCA_001596095.1	3.26261	44.5	2920
17	CAUH2	GCA_001617525.2	3.27461	44.55	2939
18	LZ206	GCA_001659745.1	3.26371	44.5	2830
19	LZ227	GCA_001660025.1	3.42529	44.34	3029
20	NCU116	GCA_001672035.1	3.35469	44.4	3023
21	KP	GCA_001704315.1	3.69274	44.08	3367
22	DF	GCA_001704335.1	3.69731	44.07	3385
23	LY-78	GCA_001715615.1	3.12878	44.77	2771
24	C410L1	GCA_001874125.1	3.39278	44.42	3007
25	MF1298	GCA_001880185.2	3.57644	44.22	3183
26	TS12	GCA_001908455.1	3.43363	44.28	3005
27	RI-113	GCA_001990145.1	3.46299	44.34	3140
28	10CH	GCA_002005385.2	3.31106	44.5	2947
29	CLP0611	GCA_002024845.1	3.23075	44.54	2887
30	KLDS1.0391	GCA_002028365.1	2.91091	44.65	2691
31	JBE490	GCA_002109405.1	3.19697	44.57	2814
32	LP2	GCA_002109425.1	3.28462	44.5	2948
33	BLS41	GCA_002116955.1	3.47601	44.15	3134
34	TMW 1.25	GCA_002117245.1	3.3519	44.3	3013
35	TMW 1.277	GCA_002117265.1	3.40013	44.22	3036
36	TMW 1.708	GCA_002117285.1	3.24648	44.55	2871
37	TMW 1.1623	GCA_002117305.1	3.33288	44.37	2975
38	SRCM102022	GCA_002173655.1	3.33136	44.4	3011
39	SRCM100434	GCA_002174195.1	3.2236	44.6	2883
40	LPL-1	GCA_002205775.2	3.20057	44.59	2858
41	dm	GCA_002220175.1	3.32568	44.5	3000
42	GB-LP1	GCA_002220815.1	3.04039	44.9	2658
43	LP3	GCA_002286275.1	3.32995	44.39	2984
44	BDGP2	GCA_002290185.1	3.58159	44.25	3245
45	PC520	GCA_002576835.1	3.4529	44.35	3106
46	ATCC 8014	GCA_002749655.1	3.30947	44.43	2972
47	KC3	GCA_002868755.1	3.33001	44.59	2954
48	K259	GCA_002868775.1	3.37308	44.5	3029
49	LM1004	GCA_002895245.1	3.19869	44.6	2888
50	LB1-2	GCA_002906875.1	3.54187	43.84	3390
51	X7021	GCA_002943545.1	3.40705	44.4	2992
52	KC28	GCA_002948215.1	3.29185	44.5	2978
53	K25	GCA_003020005.1	3.41215	44.42	2980
54	plantarum	GCA_003076435.1	3.16437	44.7	2789
55	LQ80	GCA_003097595.1	3.44762	44.38	3115
56	HAC01	GCA_003143915.1	3.2306	44.55	2886
57	SK151	GCA_003269405.1	3.23125	44.6	2894
58	DSR_M2	GCA_003286955.1	3.25075	44.59	2917
59	nF1	GCA_003325395.1	3.19199	44.61	2848
60	TMW 1.1478	GCA_003345375.1	3.38717	44.31	3076
61	b-2	GCA_003352125.1	3.21127	44.6	2850
62	IDCC3501	GCA_003428355.1	3.24265	44.5	2913
63	DR7	GCA_003586485.1	3.23062	44.55	2894
64	ZFM55	GCA_003589725.1	3.4123	44.3477	3075
65	ATG-K6	GCA_003597595.1	3.2625	44.5	2926
66	ATG-K8	GCA_003597615.1	3.27576	44.51	2927
67	ATG-K2	GCA_003597635.1	3.1751	45.08	2797
68	NCIMB 700965	GCA_003611015.1	3.21629	44.54	2781
69	ZFM9	GCA_003627335.1	3.43401	44.28	3084
70	ZFM4	GCA_003627355.1	3.30378	44.46	2940
71	KACC 92189	GCA_003692595.1	3.46029	44.3	3050
72	LMT1-48	GCA_003813125.1	3.28104	44.5	2968
73	nF1-FD	GCA_003952885.1	3.19568	44.61	2764
74	SN35N	GCA_003966855.1	3.41519	44.26	3078
75	FBL-3a	GCA_003999275.1	3.23224	44.6	2865
76	Q7	GCA_003999605.1	2.98193	44.84	2648
77	YW11	GCA_004028295.1	3.2493	44.56	2829
78	13_3	GCA_004028315.1	3.27368	44.53	2847
79	12_3	GCA_004028335.1	3.40361	44.38	3052
80	SRCM103295	GCA_004087995.1	3.44831	44.31	3022
81	SRCM103311	GCA_004101325.1	3.44146	44.31	2998
82	SRCM103357	GCA_004101505.1	3.54324	44.29	3158
83	SRCM103361	GCA_004101545.1	3.2765	44.55	2928
84	SRCM103362	GCA_004101605.1	3.11817	44.67	2711
85	SRCM103418	GCA_004101625.1	3.32071	44.36	2913
86	SRCM103426	GCA_004101645.1	3.48069	44.27	3032
87	SRCM103472	GCA_004103495.1	3.3018	44.5	2959
88	SRCM103473	GCA_004103515.1	3.31667	44.47	2950
89	SRCM103297	GCA_004141755.1	3.32937	44.38	2935
90	SRCM103300	GCA_004141875.1	3.38833	44.31	2982
91	SRCM103303	GCA_004141895.1	3.30139	44.25	2934
92	IRG1	GCA_004319665.1	3.37863	44.41	3026
93	NCIMB700965.EF.A	GCA_004328745.1	3.21713	44.54	2762
94	EM	GCA_004337615.1	3.64937	44.14	3225
95	UNQLp11	GCA_004730965.1	3.53493	44.2	3164
96	BNH17	GCA_005576935.1	3.38067	44.3	3072
97	pc-26	GCA_006770485.1	3.30336	44.5	2954
98	LLY-606	GCA_006770505.1	3.25926	44.48	2922
99	Y44	GCA_007833595.1	3.30672	44.51	2946
100	TMW 1.1308	GCA_009619495.1	3.33353	44.51	2937
101	KCCP11226	GCA_009720585.1	3.3821	44.39	3046
102	83-18	GCA_009759825.1	3.36382	44.39	2995
103	123-17	GCA_009759845.1	3.2386	44.53	2880
104	8P-A3	GCA_009762745.1	3.33278	44.38	2982
105	SRCM100438	GCA_009913615.1	3.22364	44.6	2885
106	SRCM100440	GCA_009913635.1	3.22364	44.6	2885
107	SRCM100442	GCA_009913655.1	3.22364	44.6	2895
108	SRCM100995	GCA_009913675.1	3.4783	44.21	3076
109	SRCM101105	GCA_009913695.1	3.34432	44.38	2978
110	SRCM101187	GCA_009913795.1	3.097	45.21	2758
111	SRCM101222	GCA_009913835.1	3.35811	44.43	3026
112	SRCM101518	GCA_009913855.1	3.41625	44.32	3084
113	SRCM102737	GCA_009913975.1	3.37789	44.41	3030
114	SRCM101167	GCA_009914095.1	3.41078	44.38	3026
115	SRCM101511	GCA_009937825.1	3.27272	44.41	2907
116	CACC 558	GCA_010092485.1	3.3489	44.43	3009
117	202195	GCA_010586945.1	3.35643	44.32	3012
118	X7022	GCA_011022295.1	3.24383	44.51	2862
119	LS/07	GCA_011304595.1	3.18233	44.7	2803
120	SPC-SNU 72-2	GCA_012109355.1	3.25367	44.45	2900
121	AMT74419	GCA_012974545.1	3.22719	44.6	2895
122	CNEI-KCA4	GCA_013155145.1	3.3276	44.3	3010
123	G1	GCA_013256965.1	3.2302	44.53	2901
124	TCI507	GCA_013305265.1	3.2645	44.51	2912
125	Heal19	GCA_013367715.1	3.36673	44.4	3007
126	SN13T	GCA_013394345.1	3.68508	46.28	3474
127	HC-2	GCA_013458335.1	3.3649	44.26	3039
128	BK-021	GCA_013487805.1	3.47003	44.34	3150
129	CNEI-KCA5	GCA_013694305.1	3.20634	44.5	2927
130	SK156	GCA_014041895.1	3.23138	44.6	2899
131	BCC9546	GCA_014084065.1	3.32359	44.42	2950
132	DSM 20174	GCA_014131735.1	3.25015	44.48	2921
133	PMO08	GCA_014840995.1	3.31768	44.39	2972
134	TK-P2A	GCA_015377525.1	3.21084	44.67	2867
135	ZDY2013	GCA_015693925.1	3.30428	44.6	2943
136	PC518	GCA_016066915.1	3.43391	44.21	3126
137	SHY 21-2	GCA_016415605.1	3.33381	44.42	2928
138	PC518	GCA_016598735.1	3.45068	44.19	3150
139	S58	GCA_016775685.1	3.26926	44.53	2934
140	CXG9	GCA_016812075.1	3.41102	44.41	3083
141	KM2	GCA_016838645.1	3.41816	44.28	3084
142	Lp900	GCA_016894405.1	3.3664	44.38	3004
143	GR0512	GCA_017068215.1	3.45742	44.24	2647
144	GR0128	GCA_017068235.1	3.3331	44.46	2917
145	12	GCA_017301935.1	3.31091	44.51	2922
146	AR195	GCA_017351995.1	3.36402	44.47	3017
147	KLDS1.0386	GCA_017576965.1	3.27427	44.45	2922

## Sheet: Table S3
Table S3: List of cell-adhesion proteins analyzed along with percentage identity in L. plantarum DKL3 and JGR2. Accession in bold indicates hit in either of the 149 L. plantarum strains analyzed
Sr. No.	Accession	Strain	Function	DKL3	JGR2
1	AAB58734.1	L. crispatus	Surface layer protein
2	AAF25576.1	L. reuteri 1063	Mucus binding protein precursor
3	AAV42987.1	L. acidophilus NCFM	Fibronectin-binding protein (adherence-virulence)
4	AAY41916.1	L. crispatus	S-layer protein, SlpB
5	ACM48348.1	L. fermentum	Mucus and mucin binding protein precursor
6	ALA98813.1	L. plantarum NL42	Cell wall-anchored adhesion-associated protein, CwaA	95.78	89.77
7	BAG27009.1	L. fermentum IFO3956	Mucin binding protein, LAF673, MucBP
8	CAC05301.1	L. reuteri	Mucus adhesion promoting protein, MapA	54.28	54.26
9	CAQ65314.1	L. paracasei	Putative uncharacterized protein, LCABL1820
10	CAQ66743.1	L. paracasei	Fibronectin-binding protein A, FbpA	57.52	57.52
11	CCC78612.1	L. plantarum WCFS1	Mannose-specific adhesin LPXTG-motif cell wall anchor, Msa
12	CCC78953.1	L. plantarum WCFS1	Mucus-binding protein precursor LPXTG-motif cell wall anchor, lp_1643, Mub	98.6	98.81
14	KGH41179.1	L. plantarum CMPG5300	Cell surface protein precursor mannose-specific lectin, Msl	83.75
15	KIR12943.1	L. fermentum 3872	Collagen-binding protein (plasmid), Cbp

## Sheet: Table S4
Table S4: Details of IS elements found in L. plantarum DKL3 and JGR2 (IR: inverted repeats; IS: insertion; ND: not determined; Y: yes)
Sr. No.	IS Element	IS Family	Group	Hit length	IS length	IR length	Transposition	Genome	% Identity	Genome coordinates	E. value	Origin	Accession number
1	IS1163	IS3	IS3	739	1180	32/48	Y	DKL3	99	DKL3_3274597-3275335	0	Latilactobacillus sakei	X75164
				667				JGR2	99	JGR2_3095722-3096388	0
2	IS1165	ISL3		1558	1553	20/39	ND	DKL3	99	DKL3_3251438-3252935	0	Leuconostoc mesenteroides	X62617
				1553				JGR2	99	JGR2_3116127-3117679	0
3	IS1310	IS256		904	1352	20/25	ND	DKL3	96	DKL3_3264042-3265137	0	Enterococcus hirae	AF406971
				1352				JGR2	95	JGR2_3125169-3126005	0
4	IS153	IS3	IS3	542	1127	27/37	ND	DKL3	98	DKL3_3277276-3277816	0	Fructilactobacillus sanfranciscensis	AJ239042
				596				JGR2	98	JGR2_2631030-2631625	0
5	ISLhe2	ISL3		578	1462	17/24	ND	DKL3	92	DKL3_3150687-3151264	0	Lactobacillus helveticus	CP000517
6	ISLhe30	IS30		1020	1025	23/34	ND	DKL3	94	DKL3_3185095-3186102	0	Lactobacillus helveticus	CBUL010000181
7	ISLpl1	IS30		1043	1043	22/24	ND	DKL3	90	DKL3_2971263-2972304	0	Lactiplantibacillus plantarum	AF459445
				1043				JGR2	99	JGR2_3082968-3084010	0
8	ISLpl2	IS3	IS150	1491	1491	24/27	ND	DKL3	99	DKL3_3257525-3259015	0	Lactiplantibacillus plantarum	CP024414
9	ISLpl3	IS5	IS427	766	852	16/18	ND	DKL3	99	DKL3_2957426-2958191	0	Lactiplantibacillus plantarum	NC_004567
				853				JGR2		JGR2_2993341-2994193	0
10	ISLsa1	IS30		802	1035	22/27	ND	DKL3	100	DKL3_3271288-3272089	0	Lactobacillus sakei	CR936503
				859				JGR2	99	JGR2_3124300-3125158	0
11	ISP1	ISL3		1433	0	8/9	ND	JGR2	99	JGR2_3119318-3120750	0	Lactiplantibacillus plantarum	NC_004567
12	ISP2	IS1182		1107	1796	15	ND	DKL3	99	DKL3_3262925-3264031	0	Lactiplantibacillus plantarum	NC_004567
				1796				JGR2	99	JGR2_822719-824514	0
13	ISPp1	IS30		1042	1039	21/23	ND	DKL3	89	DKL3_2971263-2972304	0	Pediococcus pentosaceus	Z32771
				1043				JGR2	98	JGR2_3084010-3084010	0

## Sheet: Table S5
Table S5: Prophage hits found in the genomes of L. plantarum DKL3 and JGR2
Sr. No.	Genome	Prophage Hit	Prophage Accession	Genome coordinates	Region Length	Completeness	Total Proteins	Phage Hit proteins	Hypothetical proteins	% GC
1	DKL3	Lactobacillus phage Sha1	NC_019489	2012477-2074622	62.1Kb	Intact	76	51	25	41.1
2	DKL3	Lactobacillus phage LF1	NC_019486	3003818-3033965	30.1Kb	Incomplete	25	9	16	39.1
3	DKL3	Erwinia phage pEp_SNUABM_01	NC_048807.1	3097592-3117319	19.7Kb	Incomplete	20	13	7	40.5
4	JGR2	Lactobacillus phage phig1e	NC_004305.1	1992323-2073562	81.2Kb	Intact	71	52	19	42.5
5	JGR2	Lactobacillus phage phiAT3	NC_005893.1	3125153-3132236	7Kb	Intact	13	9	4	44.6

## Sheet: Table S6
Table S6: Plasmid CDS found in L. plantarum DKL3 and JGR2 genome by Platon analysis
Sr. No.	Genome	Contig	Locus tag	Annotation	Start	End	Length	Strand	PATRIC cross-genus families (PGfams)	AA Length	Product	GO
1	DKL3	contig_20	fig|1590.2108.peg.10	PATRIC	10186	10569	384	+	PGF_02017744	127	hypothetical protein
2	DKL3	contig_20	fig|1590.2108.peg.11	PATRIC	10541	11200	660	+	PGF_00237264	219	hypothetical protein
3	DKL3	contig_20	fig|1590.2108.peg.12	PATRIC	11217	13169	1953	+	PGF_00246444	650	hypothetical protein
4	DKL3	contig_20	fig|1590.2108.peg.4	PATRIC	1198	2499	1302	-	PGF_01350455	433	Putative UV-damage repair protein UvrX
5	DKL3	contig_20	fig|1590.2108.peg.13	PATRIC	13172	13378	207	+	PGF_02017745	68	hypothetical protein
6	DKL3	contig_20	fig|1590.2108.peg.14	PATRIC	13379	14542	1164	+	PGF_08225224	387	hypothetical protein
7	DKL3	contig_20	fig|1590.2108.peg.15	PATRIC	14555	15184	630	+	PGF_00208353	209	hypothetical protein
8	DKL3	contig_20	fig|1590.2108.peg.16	PATRIC	15549	15782	234	+	PGF_12518927	77	hypothetical protein
9	DKL3	contig_20	fig|1590.2108.peg.17	PATRIC	16002	16964	963	+	PGF_12797829	320	Similarity
10	DKL3	contig_20	fig|1590.2108.peg.18	PATRIC	16961	17176	216	+	PGF_02017747	71	hypothetical protein
11	DKL3	contig_20	fig|1590.2108.peg.19	PATRIC	17178	17396	219	+	PGF_08225224	72	hypothetical protein
12	DKL3	contig_20	fig|1590.2108.peg.20	PATRIC	17393	17692	300	+	PGF_02017749	99	hypothetical protein
13	DKL3	contig_20	fig|1590.2108.peg.21	PATRIC	17689	18114	426	+	PGF_02032245	141	hypothetical protein
14	DKL3	contig_20	fig|1590.2108.peg.22	PATRIC	18136	19041	906	+	PGF_00285188	301	hypothetical protein
15	DKL3	contig_20	fig|1590.2108.peg.23	PATRIC	19052	19228	177	+		58	hypothetical protein
16	DKL3	contig_20	fig|1590.2108.peg.24	PATRIC	19327	19623	297	+	PGF_02017750	98	hypothetical protein
17	DKL3	contig_20	fig|1590.2108.peg.25	PATRIC	19625	20125	501	+	PGF_02017751	166	hypothetical protein
18	DKL3	contig_20	fig|1590.2108.peg.26	PATRIC	20143	20610	468	+	PGF_02017752	155	hypothetical protein
19	DKL3	contig_20	fig|1590.2108.peg.27	PATRIC	20582	22771	2190	+	PGF_02016239	729	hypothetical protein
20	DKL3	contig_20	fig|1590.2108.peg.28	PATRIC	22773	23408	636	+	PGF_02016240	211	hypothetical protein
21	DKL3	contig_20	fig|1590.2108.peg.29	PATRIC	23482	23724	243	+		80	hypothetical protein
22	DKL3	contig_20	fig|1590.2108.peg.30	PATRIC	23946	24200	255	+	PGF_05973565	84	hypothetical protein
23	DKL3	contig_20	fig|1590.2108.peg.31	PATRIC	24952	27114	2163	+	PGF_10013075	720	DNA topoisomerase III (EC 5.99.1.2)	GO:0003917|DNA topoisomerase type I activity
24	DKL3	contig_20	fig|1590.2108.peg.5	PATRIC	2574	2921	348	+	PGF_02024802	115	hypothetical protein
25	DKL3	contig_20	fig|1590.2108.peg.32	PATRIC	27228	28193	966	+	PGF_02012834	321	hypothetical protein
26	DKL3	contig_20	fig|1590.2108.peg.33	PATRIC	28190	28384	195	+	PGF_02017754	64	hypothetical protein
27	DKL3	contig_20	fig|1590.2108.peg.34	PATRIC	28387	28992	606	+	PGF_00147706	201	hypothetical protein
28	DKL3	contig_20	fig|1590.2108.peg.35	PATRIC	28995	30779	1785	+	PGF_00529632	594	Chaperone protein ClpB (ATP-dependent unfoldase)
29	DKL3	contig_20	fig|1590.2108.peg.36	PATRIC	30846	31160	315	+	PGF_02017755	104	hypothetical protein
30	DKL3	contig_20	fig|1590.2108.peg.37	PATRIC	31256	33370	2115	+	PGF_02016198	704	hypothetical protein
31	DKL3	contig_20	fig|1590.2108.peg.38	PATRIC	33380	34168	789	+	PGF_00140582	262	hypothetical protein
32	DKL3	contig_20	fig|1590.2108.peg.6	PATRIC	3356	3709	354	-	PGF_02038117	117	hypothetical protein
33	DKL3	contig_20	fig|1590.2108.peg.39	PATRIC	34197	36506	2310	+	PGF_08225224	769	hypothetical protein
34	DKL3	contig_20	fig|1590.2108.peg.40	PATRIC	36538	37092	555	+	PGF_08225224	184	hypothetical protein
35	DKL3	contig_20	fig|1590.2108.peg.7	PATRIC	3715	4482	768	-	PGF_04370656	255	Chromosome (plasmid) partitioning protein ParA
36	DKL3	contig_20	fig|1590.2108.peg.41	PATRIC	37252	37548	297	+	PGF_02011915	98	hypothetical protein
37	DKL3	contig_20	fig|1590.2108.peg.42	PATRIC	37844	37993	150	+		49	hypothetical protein
38	DKL3	contig_20	fig|1590.2108.peg.43	PATRIC	37987	39084	1098	+		366	hypothetical protein
39	DKL3	contig_20	fig|1590.2108.peg.2	PATRIC	494	892	399	-	PGF_03067916	132	hypothetical protein
40	DKL3	contig_20	fig|1590.2108.peg.8	PATRIC	5419	6957	1539	+	PGF_02010130	512	hypothetical protein
41	DKL3	contig_20	fig|1590.2108.peg.9	PATRIC	7276	9921	2646	+	PGF_08225224	881	hypothetical protein
42	DKL3	contig_20	fig|1590.2108.peg.3	PATRIC	885	1205	321	-	PGF_00363226	106	hypothetical protein
43	DKL3	contig_20	fig|1590.2108.peg.1	PATRIC	96	347	252	+	PGF_02263420	83	hypothetical protein
44	DKL3	contig_26	fig|1590.2108.peg.46	PATRIC	1027	2250	1224	-	PGF_04563108	407	Type I restriction-modification system, specificity subunit S
45	DKL3	contig_26	fig|1590.2108.peg.52	PATRIC	12084	12992	909	+	PGF_08225224	302	hypothetical protein
46	DKL3	contig_26	fig|1590.2108.peg.53	PATRIC	13005	13136	132	-		43	hypothetical protein
47	DKL3	contig_26	fig|1590.2108.peg.54	PATRIC	13169	13333	165	-	PGF_01000105	54	Mobile element protein
48	DKL3	contig_26	fig|1590.2108.peg.55	PATRIC	13647	13787	141	-	PGF_03142168	46	hypothetical protein
49	DKL3	contig_26	fig|1590.2108.peg.56	PATRIC	13799	14050	252	-	PGF_08225224	83	hypothetical protein
50	DKL3	contig_26	fig|1590.2108.peg.57	PATRIC	14065	14607	543	-	PGF_00071577	180	General stress protein, Gls24 family
51	DKL3	contig_26	fig|1590.2108.peg.58	PATRIC	14635	14820	186	-	PGF_00111607	61	hypothetical protein
52	DKL3	contig_26	fig|1590.2108.peg.59	PATRIC	14832	15392	561	-	PGF_02035960	186	hypothetical protein
53	DKL3	contig_26	fig|1590.2108.peg.60	PATRIC	15626	16459	834	-	PGF_00030318	277	Peptidase E
54	DKL3	contig_26	fig|1590.2108.peg.47	PATRIC	2247	3863	1617	-	PGF_03084064	538	Type I restriction-modification system, DNA-methyltransferase subunit M (EC 2.1.1.72)	GO:0009007|site-specific DNA-methyltransferase (adenine-specific) activity
55	DKL3	contig_26	fig|1590.2108.peg.44	PATRIC	3	122	120	+		39	hypothetical protein
56	DKL3	contig_26	fig|1590.2108.peg.45	PATRIC	311	958	648	-	PGF_05354656	215	hypothetical protein
57	DKL3	contig_26	fig|1590.2108.peg.48	PATRIC	3877	7044	3168	-	PGF_00414310	1055	Type I restriction-modification system, restriction subunit R (EC 3.1.21.3)	GO:0009035|Type I site-specific deoxyribonuclease activity
58	DKL3	contig_26	fig|1590.2108.peg.49	PATRIC	7341	8543	1203	+	PGF_01000105	400	Mobile element protein
59	DKL3	contig_26	fig|1590.2108.peg.50	PATRIC	8664	9806	1143	+	PGF_05613705	380	hypothetical protein
60	DKL3	contig_26	fig|1590.2108.peg.51	PATRIC	9787	11718	1932	+	PGF_01233569	643	hypothetical protein
61	DKL3	contig_29	fig|1590.2108.peg.61	PATRIC	113	1537	1425	-	PGF_02933248	474	Membrane protein involved in the export of O-antigen, teichoic acid lipoteichoic acids
62	DKL3	contig_29	fig|1590.2108.peg.71	PATRIC	11674	11907	234	+	PGF_08225224	78	hypothetical protein
63	DKL3	contig_29	fig|1590.2108.peg.62	PATRIC	1542	2603	1062	-	PGF_02033458	353	hypothetical protein
64	DKL3	contig_29	fig|1590.2108.peg.63	PATRIC	2618	3853	1236	-	PGF_06299447	411	hypothetical protein
65	DKL3	contig_29	fig|1590.2108.peg.64	PATRIC	3850	4773	924	-	PGF_05153343	307	hypothetical protein
66	DKL3	contig_29	fig|1590.2108.peg.65	PATRIC	4795	5928	1134	-	PGF_00243404	377	hypothetical protein
67	DKL3	contig_29	fig|1590.2108.peg.66	PATRIC	5925	6728	804	-	PGF_04112023	267	hypothetical protein
68	DKL3	contig_29	fig|1590.2108.peg.67	PATRIC	6871	7791	921	-	PGF_01000105	306	Mobile element protein
69	DKL3	contig_29	fig|1590.2108.peg.68	PATRIC	8085	8309	225	-	PGF_05646754	74	hypothetical protein
70	DKL3	contig_29	fig|1590.2108.peg.69	PATRIC	8312	9085	774	-	PGF_04370656	257	Chromosome (plasmid) partitioning protein ParA
71	DKL3	contig_29	fig|1590.2108.peg.70	PATRIC	9856	11388	1533	+	PGF_02010130	510	hypothetical protein
72	DKL3	contig_30	fig|1590.2108.peg.82	PATRIC	10856	11107	252	+	PGF_08216437	83	Site-specific recombinase, DNA invertase Pin related protein
73	DKL3	contig_30	fig|1590.2108.peg.73	PATRIC	253	930	678	-	PGF_01641254	225	Ribonucleotide reductase of class III (anaerobic), activating protein (EC 1.97.1.4)	GO:0043365|[formate-C-acetyltransferase]-activating enzyme activity
74	DKL3	contig_30	fig|1590.2108.peg.72	PATRIC	3	170	168	+		55	hypothetical protein
75	DKL3	contig_30	fig|1590.2108.peg.75	PATRIC	3925	4611	687	+	PGF_09978608	228	Transposase
76	DKL3	contig_30	fig|1590.2108.peg.76	PATRIC	4751	4912	162	-		53	hypothetical protein
77	DKL3	contig_30	fig|1590.2108.peg.77	PATRIC	5077	5514	438	+	PGF_00048645	145	Ribonucleotide reduction protein NrdI
78	DKL3	contig_30	fig|1590.2108.peg.78	PATRIC	5521	7689	2169	+	PGF_00048640	722	Ribonucleotide reductase of class Ib (aerobic), alpha subunit (EC 1.17.4.1)	GO:0004748|ribonucleoside-diphosphate reductase activity, thioredoxin disulfide as acceptor
79	DKL3	contig_30	fig|1590.2108.peg.79	PATRIC	7795	8721	927	+	PGF_02010564	308	hypothetical protein
80	DKL3	contig_30	fig|1590.2108.peg.80	PATRIC	8736	9686	951	+	PGF_00048641	316	Ribonucleotide reductase of class Ib (aerobic), beta subunit (EC 1.17.4.1)	GO:0004748|ribonucleoside-diphosphate reductase activity, thioredoxin disulfide as acceptor
81	DKL3	contig_30	fig|1590.2108.peg.74	PATRIC	945	3368	2424	-	PGF_00048627	807	Ribonucleotide reductase of class III (anaerobic), large subunit (EC 1.17.4.2)	GO:0008998|ribonucleoside-triphosphate reductase activity
82	DKL3	contig_30	fig|1590.2108.peg.81	PATRIC	9747	10364	618	-	PGF_03054194	205	hypothetical protein
83	DKL3	contig_32	fig|1590.2108.peg.93	PATRIC	10168	10326	159	-		52	hypothetical protein
84	DKL3	contig_32	fig|1590.2108.peg.85	PATRIC	1394	2437	1044	-	PGF_02064356	347	Adenosylhomocysteinase (EC 3.3.1.1)	GO:0004013|adenosylhomocysteinase activity
85	DKL3	contig_32	fig|1590.2108.peg.83	PATRIC	2	739	738	+	PGF_00017663	245	LtrC-like protein
86	DKL3	contig_32	fig|1590.2108.peg.86	PATRIC	2427	3089	663	-	PGF_10556767	220	HD domain protein
87	DKL3	contig_32	fig|1590.2108.peg.87	PATRIC	3089	4480	1392	-	PGF_09996723	463	Uncharacterized MFS-type transporter
88	DKL3	contig_32	fig|1590.2108.peg.88	PATRIC	4796	4978	183	-		60	hypothetical protein
89	DKL3	contig_32	fig|1590.2108.peg.89	PATRIC	5151	6230	1080	+	PGF_08225224	359	hypothetical protein
90	DKL3	contig_32	fig|1590.2108.peg.90	PATRIC	6340	6936	597	+	PGF_00052900	198	Site-specific recombinase, DNA invertase Pin related protein
91	DKL3	contig_32	fig|1590.2108.peg.91	PATRIC	7051	9087	2037	+	PGF_04734234	678	Kup system potassium uptake protein
92	DKL3	contig_32	fig|1590.2108.peg.84	PATRIC	900	1199	300	+	PGF_00708435	99	hypothetical protein
93	DKL3	contig_32	fig|1590.2108.peg.92	PATRIC	9471	9908	438	+	PGF_00077148	145	hypothetical protein
94	DKL3	contig_33	fig|1590.2108.peg.96	PATRIC	2044	2682	639	+	PGF_02020657	212	hypothetical protein
95	DKL3	contig_33	fig|1590.2108.peg.97	PATRIC	2697	3347	651	+	PGF_02017348	216	hypothetical protein
96	DKL3	contig_33	fig|1590.2108.peg.98	PATRIC	3351	3881	531	+	PGF_05744878	176	hypothetical protein
97	DKL3	contig_33	fig|1590.2108.peg.99	PATRIC	3891	4040	150	-		49	hypothetical protein
98	DKL3	contig_33	fig|1590.2108.peg.100	PATRIC	4340	4687	348	-	PGF_00883122	115	hypothetical protein
99	DKL3	contig_33	fig|1590.2108.peg.101	PATRIC	4687	4950	264	-	PGF_00231795	87	hypothetical protein
100	DKL3	contig_33	fig|1590.2108.peg.94	PATRIC	49	486	438	+	PGF_02036920	145	hypothetical protein
101	DKL3	contig_33	fig|1590.2108.peg.102	PATRIC	5028	5615	588	+	PGF_00400284	195	integrase/recombinase plasmid associated, putative
102	DKL3	contig_33	fig|1590.2108.peg.103	PATRIC	5657	6349	693	-	PGF_08225224	230	hypothetical protein
103	DKL3	contig_33	fig|1590.2108.peg.95	PATRIC	568	1377	810	+	PGF_03043646	269	hypothetical protein
104	DKL3	contig_33	fig|1590.2108.peg.104	PATRIC	6346	7494	1149	-	PGF_08225224	382	hypothetical protein
105	DKL3	contig_33	fig|1590.2108.peg.105	PATRIC	7888	8223	336	+	PGF_02011904	111	hypothetical protein
106	DKL3	contig_33	fig|1590.2108.peg.106	PATRIC	8939	9457	519	+	PGF_00190129	172	hypothetical protein
107	DKL3	contig_34	fig|1590.2108.peg.108	PATRIC	1435	2601	1167	-	PGF_00068707	388	arabinose efflux permease
108	DKL3	contig_34	fig|1590.2108.peg.109	PATRIC	2701	3714	1014	-	PGF_00425128	337	Exopolysaccharide biosynthesis protein
109	DKL3	contig_34	fig|1590.2108.peg.107	PATRIC	354	857	504	+	PGF_00723627	167	Intracellular protease
110	DKL3	contig_34	fig|1590.2108.peg.110	PATRIC	3736	5226	1491	-	PGF_02619994	496	Uncharacterized sugar:proton symporter
111	DKL3	contig_34	fig|1590.2108.peg.111	PATRIC	5274	5522	249	-	PGF_08225224	82	hypothetical protein
112	DKL3	contig_34	fig|1590.2108.peg.112	PATRIC	5529	5660	132	-		43	hypothetical protein
113	DKL3	contig_34	fig|1590.2108.peg.113	PATRIC	5870	6514	645	+	PGF_12832586	214	hypothetical protein
114	DKL3	contig_34	fig|1590.2108.peg.114	PATRIC	6527	6994	468	+	PGF_06081896	155	hypothetical protein
115	DKL3	contig_34	fig|1590.2108.peg.115	PATRIC	7308	9047	1740	-	PGF_07523885	579	Pyruvate dehydrogenase (quinone) (EC 1.2.5.1)	GO:0052737|pyruvate dehydrogenase (quinone) activity
116	DKL3	contig_35	fig|1590.2108.peg.117	PATRIC	1666	2052	387	-	PGF_02049211	128	hypothetical protein
117	DKL3	contig_35	fig|1590.2108.peg.116	PATRIC	170	1534	1365	-	PGF_10330198	454	NADH peroxidase Npx (EC 1.11.1.1)	GO:0016692|NADH peroxidase activity
118	DKL3	contig_35	fig|1590.2108.peg.118	PATRIC	2195	2701	507	+	PGF_09978608	168	Transposase
119	DKL3	contig_35	fig|1590.2108.peg.119	PATRIC	2712	2966	255	-	PGF_04474391	84	hypothetical protein
120	DKL3	contig_35	fig|1590.2108.peg.120	PATRIC	3088	3369	282	+	PGF_06540048	93	hypothetical protein
121	DKL3	contig_35	fig|1590.2108.peg.121	PATRIC	3552	6266	2715	+	PGF_02263420	904	hypothetical protein
122	DKL3	contig_35	fig|1590.2108.peg.122	PATRIC	6393	6611	219	+	PGF_02022887	72	hypothetical protein
123	DKL3	contig_35	fig|1590.2108.peg.123	PATRIC	6612	8423	1812	+	PGF_00017663	603	LtrC-like protein
124	DKL3	contig_36	fig|1590.2108.peg.126	PATRIC	1718	2488	771	-	PGF_08225224	256	hypothetical protein
125	DKL3	contig_36	fig|1590.2108.peg.124	PATRIC	218	991	774	-	PGF_00019249	257	Manganese-dependent protein-tyrosine phosphatase (EC 3.1.3.48)	GO:0004725|protein tyrosine phosphatase activity
126	DKL3	contig_36	fig|1590.2108.peg.127	PATRIC	2888	3886	999	-	PGF_10013075	332	DNA topoisomerase III (EC 5.99.1.2)	GO:0003917|DNA topoisomerase type I activity
127	DKL3	contig_36	fig|1590.2108.peg.128	PATRIC	3883	4026	144	-	PGF_01005245	47	hypothetical protein
128	DKL3	contig_36	fig|1590.2108.peg.129	PATRIC	4081	6141	2061	-	PGF_00025497	686	Nickase
129	DKL3	contig_36	fig|1590.2108.peg.130	PATRIC	6412	6624	213	+	PGF_00243404	70	hypothetical protein
130	DKL3	contig_36	fig|1590.2108.peg.131	PATRIC	6629	6745	117	+	PGF_02051771	38	hypothetical protein
131	DKL3	contig_36	fig|1590.2108.peg.132	PATRIC	6791	6919	129	+	PGF_02051771	42	hypothetical protein
132	DKL3	contig_36	fig|1590.2108.peg.133	PATRIC	7127	7597	471	-	PGF_08225224	156	hypothetical protein
133	DKL3	contig_36	fig|1590.2108.peg.134	PATRIC	7599	7796	198	-	PGF_12847794	65	hypothetical protein
134	DKL3	contig_36	fig|1590.2108.peg.135	PATRIC	7941	8285	345	-	PGF_00047576	114	Replication initiation protein A
135	DKL3	contig_36	fig|1590.2108.peg.125	PATRIC	978	1706	729	-	PGF_02975389	242	hypothetical protein
136	DKL3	contig_37	fig|1590.2108.peg.136	PATRIC	115	633	519	-	PGF_08225224	172	hypothetical protein
137	DKL3	contig_37	fig|1590.2108.peg.138	PATRIC	1891	2028	138	-	PGF_02024803	45	hypothetical protein
138	DKL3	contig_37	fig|1590.2108.peg.139	PATRIC	2281	2475	195	-	PGF_00026837	64	ORF9
139	DKL3	contig_37	fig|1590.2108.peg.140	PATRIC	2564	2680	117	-	PGF_00255154	38	hypothetical protein
140	DKL3	contig_37	fig|1590.2108.peg.141	PATRIC	2856	3443	588	-	PGF_00026825	195	ORF1
141	DKL3	contig_37	fig|1590.2108.peg.142	PATRIC	3522	3785	264	+	PGF_00231795	87	hypothetical protein
142	DKL3	contig_37	fig|1590.2108.peg.143	PATRIC	3785	4132	348	+	PGF_00883122	115	hypothetical protein
143	DKL3	contig_37	fig|1590.2108.peg.144	PATRIC	4201	4389	189	-	PGF_11042132	62	hypothetical protein
144	DKL3	contig_37	fig|1590.2108.peg.145	PATRIC	4457	6790	2334	+	PGF_00663189	777	putative peptidoglycan binding domain protein
145	DKL3	contig_37	fig|1590.2108.peg.137	PATRIC	626	1561	936	-	PGF_00034448	311	Plasmid replication initiation protein
146	DKL3	contig_37	fig|1590.2108.peg.146	PATRIC	6894	7484	591	+	PGF_00342855	196	hypothetical protein
147	DKL3	contig_37	fig|1590.2108.peg.147	PATRIC	7546	7689	144	-	PGF_06495158	47	hypothetical protein
148	DKL3	contig_38	fig|1590.2108.peg.148	PATRIC	185	460	276	+		91	hypothetical protein
149	DKL3	contig_38	fig|1590.2108.peg.150	PATRIC	3548	3838	291	+	PGF_03107635	96	hypothetical protein
150	DKL3	contig_38	fig|1590.2108.peg.151	PATRIC	3944	4240	297	+	PGF_02011915	98	hypothetical protein
151	DKL3	contig_38	fig|1590.2108.peg.152	PATRIC	4771	7353	2583	+	PGF_08225224	861	hypothetical protein
152	DKL3	contig_38	fig|1590.2108.peg.149	PATRIC	692	3277	2586	+	PGF_08225224	861	hypothetical protein
153	DKL3	contig_39	fig|1590.2108.peg.155	PATRIC	1644	1922	279	+	PGF_00067300	92	YefM protein (antitoxin to YoeB)
154	DKL3	contig_39	fig|1590.2108.peg.156	PATRIC	1922	2278	357	+	PGF_00281931	118	hypothetical protein
155	DKL3	contig_39	fig|1590.2108.peg.157	PATRIC	2399	2737	339	-	PGF_02024152	112	hypothetical protein
156	DKL3	contig_39	fig|1590.2108.peg.158	PATRIC	2943	6527	3585	-	PGF_00045603	1194	Putative type IIS restriction /modification enzyme, N-terminal half
157	DKL3	contig_39	fig|1590.2108.peg.153	PATRIC	543	905	363	-	PGF_01594913	120	hypothetical protein
158	DKL3	contig_39	fig|1590.2108.peg.154	PATRIC	980	1567	588	-	PGF_00400284	195	integrase/recombinase plasmid associated, putative
159	DKL3	contig_41	fig|1590.2108.peg.160	PATRIC	1720	3288	1569	+	PGF_07370370	522	Voltage-gated H(+)/2Cl(-) exchange transporter ClcA
160	DKL3	contig_41	fig|1590.2108.peg.161	PATRIC	3581	3754	174	-	PGF_02027850	57	hypothetical protein
161	DKL3	contig_41	fig|1590.2108.peg.162	PATRIC	4061	5287	1227	+	PGF_00061219	408	Transposase
162	DKL3	contig_41	fig|1590.2108.peg.159	PATRIC	443	1597	1155	+	PGF_02620825	384	Na+/H+ antiporter NapA
163	DKL3	contig_41	fig|1590.2108.peg.163	PATRIC	5514	5660	147	-		48	hypothetical protein
164	DKL3	contig_43	fig|1590.2108.peg.165	PATRIC	1023	1142	120	+		39	hypothetical protein
165	DKL3	contig_43	fig|1590.2108.peg.166	PATRIC	1262	2170	909	-	PGF_05767753	302	Glycine betaine ABC transport system, glycine betaine-binding protein OpuAC
166	DKL3	contig_43	fig|1590.2108.peg.167	PATRIC	2187	3026	840	-	PGF_05682204	279	Glycine betaine ABC transport system, permease protein OpuAB
167	DKL3	contig_43	fig|1590.2108.peg.168	PATRIC	3026	4219	1194	-	PGF_03985749	397	Glycine betaine ABC transport system, ATP-binding protein OpuAA (EC 3.6.3.32)	GO:0015418|quaternary-ammonium-compound-transporting ATPase activity
168	DKL3	contig_43	fig|1590.2108.peg.169	PATRIC	4600	5625	1026	+	PGF_01000105	341	Mobile element protein
169	DKL3	contig_43	fig|1590.2108.peg.164	PATRIC	51	1016	966	+	PGF_02947918	321	Integrase, catalytic region
170	DKL3	contig_45	fig|1590.2108.peg.172	PATRIC	1882	2130	249	-	PGF_02045445	82	hypothetical protein
171	DKL3	contig_45	fig|1590.2108.peg.173	PATRIC	2284	2523	240	-	PGF_00397186	79	hypothetical protein
172	DKL3	contig_45	fig|1590.2108.peg.174	PATRIC	2595	3386	792	-	PGF_00410177	263	putative plasmid partition protein
173	DKL3	contig_45	fig|1590.2108.peg.171	PATRIC	276	1379	1104	-	PGF_00047576	367	Replication initiation protein A
174	DKL3	contig_45	fig|1590.2108.peg.170	PATRIC	34	207	174	+	PGF_02028246	57	hypothetical protein
175	DKL3	contig_45	fig|1590.2108.peg.175	PATRIC	3508	3663	156	-	PGF_04439252	51	hypothetical protein
176	DKL3	contig_45	fig|1590.2108.peg.176	PATRIC	3898	4434	537	+	PGF_05898596	178	hypothetical protein
177	DKL3	contig_45	fig|1590.2108.peg.177	PATRIC	4934	5059	126	-		41	hypothetical protein
178	DKL3	contig_45	fig|1590.2108.peg.178	PATRIC	5049	5195	147	-	PGF_09760073	48	Chitin binding protein
179	DKL3	contig_46	fig|1590.2108.peg.179	PATRIC	1	216	216	+		71	hypothetical protein
180	DKL3	contig_46	fig|1590.2108.peg.181	PATRIC	2277	3875	1599	-	PGF_07692881	532	L-aspartate beta-decarboxylase (EC 4.1.1.12)	GO:0047688|aspartate 4-decarboxylase activity
181	DKL3	contig_46	fig|1590.2108.peg.182	PATRIC	4031	4582	552	-	PGF_09945671	183	Acetate kinase (EC 2.7.2.1)	GO:0008776|acetate kinase activity
182	DKL3	contig_46	fig|1590.2108.peg.180	PATRIC	606	2264	1659	-	PGF_06737252	552	Putative transport protein
183	DKL3	contig_47	fig|1590.2108.peg.185	PATRIC	2010	2294	285	-	PGF_02017004	94	hypothetical protein
184	DKL3	contig_47	fig|1590.2108.peg.186	PATRIC	2335	2712	378	-	PGF_01000105	125	Mobile element protein
185	DKL3	contig_47	fig|1590.2108.peg.187	PATRIC	2788	3132	345	-	PGF_02007490	114	hypothetical protein
186	DKL3	contig_47	fig|1590.2108.peg.184	PATRIC	287	1831	1545	+	PGF_00311795	514	hypothetical protein
187	DKL3	contig_47	fig|1590.2108.peg.183	PATRIC	3	83	81	+		26	hypothetical protein
188	DKL3	contig_47	fig|1590.2108.peg.188	PATRIC	3126	3389	264	-	PGF_02049123	87	hypothetical protein
189	DKL3	contig_47	fig|1590.2108.peg.189	PATRIC	3475	4062	588	+	PGF_00026825	195	ORF1
190	DKL3	contig_48	fig|1590.2108.peg.193	PATRIC	1121	1264	144	-	PGF_12646009	47	hypothetical protein
191	DKL3	contig_48	fig|1590.2108.peg.194	PATRIC	1265	1603	339	+	PGF_01000105	112	Mobile element protein
192	DKL3	contig_48	fig|1590.2108.peg.195	PATRIC	1894	2802	909	-	PGF_04846590	302	Magnesium and cobalt transport protein CorA
193	DKL3	contig_48	fig|1590.2108.peg.190	PATRIC	201	410	210	+	PGF_00243404	69	hypothetical protein
194	DKL3	contig_48	fig|1590.2108.peg.196	PATRIC	2959	3207	249	-	PGF_02026668	82	hypothetical protein
195	DKL3	contig_48	fig|1590.2108.peg.197	PATRIC	3271	3492	222	-	PGF_00061323	73	Transposase
196	DKL3	contig_48	fig|1590.2108.peg.198	PATRIC	3752	3952	201	-	PGF_01000105	66	Mobile element protein
197	DKL3	contig_48	fig|1590.2108.peg.191	PATRIC	433	711	279	+	PGF_02051771	92	hypothetical protein
198	DKL3	contig_48	fig|1590.2108.peg.192	PATRIC	827	985	159	+	PGF_06081896	52	hypothetical protein
199	DKL3	contig_49	fig|1590.2108.peg.201	PATRIC	1576	1782	207	+	PGF_02017263	68	hypothetical protein
200	DKL3	contig_49	fig|1590.2108.peg.202	PATRIC	2207	2479	273	+	PGF_04015408	90	hypothetical protein
201	DKL3	contig_49	fig|1590.2108.peg.203	PATRIC	2789	2956	168	+	PGF_00047576	55	Replication initiation protein A
202	DKL3	contig_49	fig|1590.2108.peg.204	PATRIC	3241	3684	444	+	PGF_01000105	147	Mobile element protein
203	DKL3	contig_49	fig|1590.2108.peg.200	PATRIC	339	1199	861	-	PGF_04370656	286	Chromosome (plasmid) partitioning protein ParA
204	DKL3	contig_49	fig|1590.2108.peg.205	PATRIC	3681	3836	156	-		51	hypothetical protein
205	DKL3	contig_49	fig|1590.2108.peg.199	PATRIC	38	337	300	-	PGF_05804179	99	hypothetical protein
206	DKL3	contig_50	fig|1590.2108.peg.206	PATRIC	108	1628	1521	-	PGF_08225224	506	hypothetical protein
207	DKL3	contig_50	fig|1590.2108.peg.207	PATRIC	1686	2309	624	-	PGF_08225224	207	hypothetical protein
208	DKL3	contig_50	fig|1590.2108.peg.208	PATRIC	2302	3237	936	-	PGF_00034448	311	Plasmid replication initiation protein
209	DKL3	contig_52	fig|1590.2108.peg.209	PATRIC	2	1729	1728	+	PGF_00025497	575	Nickase
210	DKL3	contig_52	fig|1590.2108.peg.210	PATRIC	2449	2922	474	-	PGF_01000105	157	Mobile element protein
211	DKL3	contig_52	fig|1590.2108.peg.211	PATRIC	2919	3239	321	-	PGF_00222351	106	hypothetical protein
212	DKL3	contig_53	fig|1590.2108.peg.214	PATRIC	1351	2181	831	+	PGF_04370656	276	Chromosome (plasmid) partitioning protein ParA
213	DKL3	contig_53	fig|1590.2108.peg.215	PATRIC	2174	2482	309	+	PGF_02044346	102	hypothetical protein
214	DKL3	contig_53	fig|1590.2108.peg.216	PATRIC	2554	2724	171	+	PGF_02009069	56	hypothetical protein
215	DKL3	contig_53	fig|1590.2108.peg.217	PATRIC	2731	2973	243	+	PGF_02753442	80	hypothetical protein
216	DKL3	contig_53	fig|1590.2108.peg.212	PATRIC	658	780	123	+		40	hypothetical protein
217	DKL3	contig_53	fig|1590.2108.peg.213	PATRIC	793	912	120	-		39	hypothetical protein
218	DKL3	contig_54	fig|1590.2108.peg.218	PATRIC	1	957	957	+	PGF_02010110	318	hypothetical protein
219	DKL3	contig_54	fig|1590.2108.peg.219	PATRIC	1007	1327	321	+	PGF_05713071	106	hypothetical protein
220	DKL3	contig_54	fig|1590.2108.peg.220	PATRIC	1353	1583	231	+	PGF_07067292	76	hypothetical protein
221	DKL3	contig_54	fig|1590.2108.peg.221	PATRIC	1617	2702	1086	+	PGF_00831685	361	hypothetical protein
222	DKL3	contig_54	fig|1590.2108.peg.222	PATRIC	2918	3043	126	+		41	hypothetical protein
223	DKL3	contig_57	fig|1590.2108.peg.223	PATRIC	1	2634	2634	+	PGF_08225224	877	hypothetical protein
224	DKL3	contig_58	fig|1590.2108.peg.225	PATRIC	1686	1964	279	-	PGF_02051771	92	hypothetical protein
225	DKL3	contig_58	fig|1590.2108.peg.226	PATRIC	1984	2193	210	-	PGF_00243404	69	hypothetical protein
226	DKL3	contig_58	fig|1590.2108.peg.224	PATRIC	941	1462	522	+	PGF_00782114	173	hypothetical protein
227	DKL3	contig_60	fig|1590.2108.peg.229	PATRIC	1070	1651	582	+	PGF_08216437	193	Site-specific recombinase, DNA invertase Pin related protein
228	DKL3	contig_60	fig|1590.2108.peg.230	PATRIC	1754	1885	132	+		43	hypothetical protein
229	DKL3	contig_60	fig|1590.2108.peg.228	PATRIC	257	694	438	+	PGF_00077148	145	hypothetical protein
230	DKL3	contig_60	fig|1590.2108.peg.227	PATRIC	3	245	243	+	PGF_08225224	80	hypothetical protein
231	DKL3	contig_62	fig|1590.2108.peg.231	PATRIC	263	895	633	+	PGF_08225224	210	hypothetical protein
232	DKL3	contig_62	fig|1590.2108.peg.232	PATRIC	982	1884	903	+	PGF_02046923	300	hypothetical protein
233	DKL3	contig_64	fig|1590.2108.peg.236	PATRIC	1177	1536	360	+	PGF_08225224	120	hypothetical protein
234	DKL3	contig_64	fig|1590.2108.peg.233	PATRIC	2	424	423	+	PGF_00025497	140	Nickase
235	DKL3	contig_64	fig|1590.2108.peg.234	PATRIC	443	745	303	+	PGF_00025497	100	Nickase
236	DKL3	contig_64	fig|1590.2108.peg.235	PATRIC	827	1138	312	+	PGF_08225224	103	hypothetical protein
237	DKL3	contig_65	fig|1590.2108.peg.237	PATRIC	117	605	489	-	PGF_08225224	162	hypothetical protein
238	DKL3	contig_65	fig|1590.2108.peg.238	PATRIC	726	872	147	-		48	hypothetical protein
239	DKL3	contig_71	fig|1590.2108.peg.239	PATRIC	2	748	747	+	PGF_00025497	248	Nickase
240	DKL3	contig_71	fig|1590.2108.peg.240	PATRIC	832	1143	312	+	PGF_08225224	103	hypothetical protein
241	DKL3	contig_72	fig|1590.2108.peg.241	PATRIC	59	436	378	+	PGF_08225224	125	hypothetical protein
242	DKL3	contig_76	fig|1590.2108.peg.243	PATRIC	130	255	126	+	PGF_08225224	41	hypothetical protein
243	DKL3	contig_76	fig|1590.2108.peg.242	PATRIC	2	100	99	+		32	hypothetical protein
244	DKL3	contig_76	fig|1590.2108.peg.244	PATRIC	341	631	291	-	PGF_02051771	96	hypothetical protein
245	DKL3	contig_76	fig|1590.2108.peg.245	PATRIC	635	850	216	-	PGF_00243404	71	hypothetical protein
246	DKL3	contig_77	fig|1590.2108.peg.246	PATRIC	13	942	930	-	PGF_01000105	309	Mobile element protein
247	JGR2	contig_42	fig|1590.2111.peg.11	PATRIC	10264	10473	210	+	PGF_00243404	69	hypothetical protein
248	JGR2	contig_42	fig|1590.2111.peg.12	PATRIC	10496	10774	279	+	PGF_02051771	92	hypothetical protein
249	JGR2	contig_42	fig|1590.2111.peg.13	PATRIC	10836	11207	372	+	PGF_01000105	123	Mobile element protein
250	JGR2	contig_42	fig|1590.2111.peg.14	PATRIC	11180	11611	432	+	PGF_01000105	143	Mobile element protein
251	JGR2	contig_42	fig|1590.2111.peg.15	PATRIC	11763	12329	567	-	PGF_08225224	188	hypothetical protein
252	JGR2	contig_42	fig|1590.2111.peg.16	PATRIC	12319	12600	282	-	PGF_00422247	93	DNA-damage-inducible gene
253	JGR2	contig_42	fig|1590.2111.peg.17	PATRIC	12859	13659	801	-	PGF_00047576	266	Replication initiation protein A
254	JGR2	contig_42	fig|1590.2111.peg.18	PATRIC	13733	14983	1251	-	PGF_09223201	416	Maltodextrin ABC transporter, ATP-binding protein MsmX
255	JGR2	contig_42	fig|1590.2111.peg.2	PATRIC	1491	2132	642	-	PGF_02034988	213	hypothetical protein
256	JGR2	contig_42	fig|1590.2111.peg.19	PATRIC	15110	15493	384	-	PGF_02037642	127	hypothetical protein
257	JGR2	contig_42	fig|1590.2111.peg.20	PATRIC	15503	16348	846	-	PGF_00802025	281	N-acetyl-D-glucosamine ABC transporter, permease protein 2
258	JGR2	contig_42	fig|1590.2111.peg.21	PATRIC	16364	17275	912	-	PGF_02876233	303	ABC transporter, permease protein 1 (cluster 1, maltose/g3p/polyamine/iron)
259	JGR2	contig_42	fig|1590.2111.peg.22	PATRIC	17289	18548	1260	-	PGF_07870324	419	ABC transporter, substrate-binding protein (cluster 1, maltose/g3p/polyamine/iron)
260	JGR2	contig_42	fig|1590.2111.peg.3	PATRIC	2122	3036	915	-	PGF_02022165	304	hypothetical protein
261	JGR2	contig_42	fig|1590.2111.peg.1	PATRIC	241	1188	948	+	PGF_01000105	315	Mobile element protein
262	JGR2	contig_42	fig|1590.2111.peg.4	PATRIC	3017	3907	891	-	PGF_12918983	296	Heme transporter IsdDEF, lipoprotein IsdE
263	JGR2	contig_42	fig|1590.2111.peg.5	PATRIC	3891	4715	825	-	PGF_08225224	274	hypothetical protein
264	JGR2	contig_42	fig|1590.2111.peg.6	PATRIC	4708	6831	2124	-	PGF_06925914	707	hypothetical protein
265	JGR2	contig_42	fig|1590.2111.peg.7	PATRIC	7173	8432	1260	+	PGF_10482129	419	hypothetical protein
266	JGR2	contig_42	fig|1590.2111.peg.8	PATRIC	8751	9095	345	-	PGF_02007490	114	hypothetical protein
267	JGR2	contig_42	fig|1590.2111.peg.9	PATRIC	9089	9352	264	-	PGF_02049123	87	hypothetical protein
268	JGR2	contig_42	fig|1590.2111.peg.10	PATRIC	9438	10025	588	+	PGF_00026825	195	ORF1
269	JGR2	contig_47	fig|1590.2111.peg.37	PATRIC	11157	11375	219	+	PGF_10826437	72	hypothetical protein
270	JGR2	contig_47	fig|1590.2111.peg.38	PATRIC	11447	11569	123	-	PGF_00026837	40	ORF9
271	JGR2	contig_47	fig|1590.2111.peg.24	PATRIC	1365	2513	1149	+	PGF_08225224	382	hypothetical protein
272	JGR2	contig_47	fig|1590.2111.peg.25	PATRIC	2510	3202	693	+	PGF_08225224	230	hypothetical protein
273	JGR2	contig_47	fig|1590.2111.peg.26	PATRIC	3244	3831	588	-	PGF_00400284	195	integrase/recombinase plasmid associated, putative
274	JGR2	contig_47	fig|1590.2111.peg.27	PATRIC	3909	4172	264	+	PGF_00231795	87	hypothetical protein
275	JGR2	contig_47	fig|1590.2111.peg.28	PATRIC	4172	4519	348	+	PGF_00883122	115	hypothetical protein
276	JGR2	contig_47	fig|1590.2111.peg.29	PATRIC	4691	4828	138	-		45	hypothetical protein
277	JGR2	contig_47	fig|1590.2111.peg.30	PATRIC	4845	4964	120	+	PGF_12523845	39	hypothetical protein
278	JGR2	contig_47	fig|1590.2111.peg.31	PATRIC	5355	6083	729	-	PGF_08865288	242	Adenine-specific methyltransferase (EC 2.1.1.72)	GO:0009007|site-specific DNA-methyltransferase (adenine-specific) activity
279	JGR2	contig_47	fig|1590.2111.peg.32	PATRIC	6070	7152	1083	-	PGF_01889325	360	DNA-cytosine methyltransferase (EC 2.1.1.37)	GO:0003886|DNA (cytosine-5-)-methyltransferase activity
280	JGR2	contig_47	fig|1590.2111.peg.23	PATRIC	637	972	336	-	PGF_02011904	111	hypothetical protein
281	JGR2	contig_47	fig|1590.2111.peg.33	PATRIC	7241	8458	1218	-	PGF_02010052	405	hypothetical protein
282	JGR2	contig_47	fig|1590.2111.peg.34	PATRIC	8873	8989	117	-		38	hypothetical protein
283	JGR2	contig_47	fig|1590.2111.peg.35	PATRIC	9237	9815	579	-	PGF_08225224	192	hypothetical protein
284	JGR2	contig_47	fig|1590.2111.peg.36	PATRIC	9808	10737	930	-	PGF_00034448	309	Plasmid replication initiation protein
285	JGR2	contig_49	fig|1590.2111.peg.40	PATRIC	1477	3009	1533	-	PGF_02010130	510	hypothetical protein
286	JGR2	contig_49	fig|1590.2111.peg.39	PATRIC	25	1167	1143	-	PGF_00047576	380	Replication initiation protein A
287	JGR2	contig_49	fig|1590.2111.peg.41	PATRIC	3882	4784	903	+	PGF_02010717	300	hypothetical protein
288	JGR2	contig_49	fig|1590.2111.peg.42	PATRIC	4771	5040	270	+	PGF_04738301	89	hypothetical protein
289	JGR2	contig_49	fig|1590.2111.peg.43	PATRIC	5278	5628	351	-	PGF_02024802	116	hypothetical protein
290	JGR2	contig_49	fig|1590.2111.peg.44	PATRIC	5703	7004	1302	+	PGF_01350455	433	Putative UV-damage repair protein UvrX
291	JGR2	contig_49	fig|1590.2111.peg.45	PATRIC	6997	7317	321	+	PGF_00363226	106	hypothetical protein
292	JGR2	contig_49	fig|1590.2111.peg.46	PATRIC	7310	7708	399	+	PGF_03067916	132	hypothetical protein
293	JGR2	contig_49	fig|1590.2111.peg.47	PATRIC	7781	8116	336	-	PGF_02263420	111	hypothetical protein
294	JGR2	contig_49	fig|1590.2111.peg.48	PATRIC	8086	8523	438	-	PGF_05423582	145	Asparagine synthetase [glutamine-hydrolyzing] (EC 6.3.5.4)	GO:0004066|asparagine synthase (glutamine-hydrolyzing) activity
295	JGR2	contig_49	fig|1590.2111.peg.49	PATRIC	8535	9704	1170	-	PGF_00144006	389	hypothetical protein
296	JGR2	contig_50	fig|1590.2111.peg.51	PATRIC	1282	2523	1242	-	PGF_00018896	413	Major facilitator:Oxalate:Formate Antiporter
297	JGR2	contig_50	fig|1590.2111.peg.50	PATRIC	203	1126	924	+	PGF_09978608	307	Transposase
298	JGR2	contig_50	fig|1590.2111.peg.52	PATRIC	2809	3342	534	+	PGF_00158861	177	hypothetical protein
299	JGR2	contig_50	fig|1590.2111.peg.53	PATRIC	3621	4199	579	+	PGF_09978608	192	Transposase
300	JGR2	contig_50	fig|1590.2111.peg.54	PATRIC	4300	6567	2268	-	PGF_00424968	755	Excinuclease ABC subunit A paralog of unknown function
301	JGR2	contig_50	fig|1590.2111.peg.55	PATRIC	6825	7190	366	+	PGF_03107635	121	hypothetical protein
302	JGR2	contig_50	fig|1590.2111.peg.56	PATRIC	7267	7563	297	+	PGF_02011915	98	hypothetical protein
303	JGR2	contig_50	fig|1590.2111.peg.57	PATRIC	8012	8548	537	+	PGF_05898596	178	hypothetical protein
304	JGR2	contig_50	fig|1590.2111.peg.58	PATRIC	8553	8675	123	-		40	hypothetical protein
305	JGR2	contig_52	fig|1590.2111.peg.60	PATRIC	1356	2156	801	+	PGF_04370656	266	Chromosome (plasmid) partitioning protein ParA
306	JGR2	contig_52	fig|1590.2111.peg.59	PATRIC	213	491	279	-	PGF_02049104	92	hypothetical protein
307	JGR2	contig_52	fig|1590.2111.peg.61	PATRIC	2158	2508	351	+	PGF_02010351	116	hypothetical protein
308	JGR2	contig_52	fig|1590.2111.peg.62	PATRIC	2863	3792	930	+	PGF_01000105	309	Mobile element protein
309	JGR2	contig_52	fig|1590.2111.peg.63	PATRIC	3802	3924	123	-	PGF_02049356	40	Cobalt-zinc-cadmium resistance protein
310	JGR2	contig_52	fig|1590.2111.peg.64	PATRIC	4007	4198	192	-	PGF_00100926	63	hypothetical protein
311	JGR2	contig_52	fig|1590.2111.peg.65	PATRIC	4325	5854	1530	+	PGF_02983541	509	Blue copper oxidase CueO precursor
312	JGR2	contig_52	fig|1590.2111.peg.66	PATRIC	5960	7267	1308	+	PGF_09996723	435	Uncharacterized MFS-type transporter
313	JGR2	contig_52	fig|1590.2111.peg.67	PATRIC	7421	7786	366	-	PGF_00373136	121	hypothetical protein
314	JGR2	contig_54	fig|1590.2111.peg.71	PATRIC	2428	3777	1350	-	PGF_00071451	449	fragment
315	JGR2	contig_54	fig|1590.2111.peg.69	PATRIC	259	606	348	+	PGF_00422758	115	Degenerate transposase
316	JGR2	contig_54	fig|1590.2111.peg.72	PATRIC	4204	4353	150	+		49	hypothetical protein
317	JGR2	contig_54	fig|1590.2111.peg.73	PATRIC	4490	4669	180	-	PGF_00303234	59	hypothetical protein
318	JGR2	contig_54	fig|1590.2111.peg.74	PATRIC	4727	6787	2061	-	PGF_00025497	686	Nickase
319	JGR2	contig_54	fig|1590.2111.peg.70	PATRIC	678	2225	1548	+	PGF_01000105	515	Mobile element protein
320	JGR2	contig_54	fig|1590.2111.peg.75	PATRIC	7058	7267	210	+	PGF_00243404	69	hypothetical protein
321	JGR2	contig_54	fig|1590.2111.peg.76	PATRIC	7290	7568	279	+	PGF_02051771	92	hypothetical protein
322	JGR2	contig_54	fig|1590.2111.peg.68	PATRIC	87	269	183	+	PGF_02024709	60	hypothetical protein
323	JGR2	contig_55	fig|1590.2111.peg.79	PATRIC	1882	2502	621	+	PGF_00782114	206	hypothetical protein
324	JGR2	contig_55	fig|1590.2111.peg.77	PATRIC	2	232	231	-	PGF_02045778	77	hypothetical protein
325	JGR2	contig_55	fig|1590.2111.peg.80	PATRIC	2625	2903	279	-	PGF_02051771	92	hypothetical protein
326	JGR2	contig_55	fig|1590.2111.peg.81	PATRIC	2923	3132	210	-	PGF_00243404	69	hypothetical protein
327	JGR2	contig_55	fig|1590.2111.peg.82	PATRIC	3394	5466	2073	+	PGF_00025497	690	Nickase
328	JGR2	contig_55	fig|1590.2111.peg.78	PATRIC	448	741	294	+	PGF_05777043	97	hypothetical protein
329	JGR2	contig_55	fig|1590.2111.peg.83	PATRIC	5441	7099	1659	+	PGF_10013075	552	DNA topoisomerase III (EC 5.99.1.2)	GO:0003917|DNA topoisomerase type I activity
330	JGR2	contig_55	fig|1590.2111.peg.84	PATRIC	7221	7454	234	+	PGF_00361641	77	hypothetical protein
331	JGR2	contig_59	fig|1590.2111.peg.88	PATRIC	1120	1701	582	+	PGF_08216437	193	Site-specific recombinase, DNA invertase Pin related protein
332	JGR2	contig_59	fig|1590.2111.peg.89	PATRIC	2177	4084	1908	+	PGF_00006377	635	Fructose-1,6-bisphosphatase, Bacillus type (EC 3.1.3.11)	GO:0042132|fructose 1,6-bisphosphate 1-phosphatase activity
333	JGR2	contig_59	fig|1590.2111.peg.85	PATRIC	3	287	285	-	PGF_01000105	95	Mobile element protein
334	JGR2	contig_59	fig|1590.2111.peg.86	PATRIC	326	589	264	-	PGF_00108088	87	hypothetical protein
335	JGR2	contig_59	fig|1590.2111.peg.90	PATRIC	4235	4363	129	-		42	hypothetical protein
336	JGR2	contig_59	fig|1590.2111.peg.87	PATRIC	678	842	165	+	PGF_02016869	54	hypothetical protein
337	JGR2	contig_62	fig|1590.2111.peg.91	PATRIC	117	686	570	+	PGF_08216437	189	Site-specific recombinase, DNA invertase Pin related protein
338	JGR2	contig_62	fig|1590.2111.peg.92	PATRIC	1174	1605	432	-	PGF_05947556	143	Universal stress protein family
339	JGR2	contig_62	fig|1590.2111.peg.93	PATRIC	1605	3197	1593	-	PGF_00905234	530	Manganese transport protein MntH
340	JGR2	contig_62	fig|1590.2111.peg.94	PATRIC	3321	3974	654	+	PGF_02011289	217	hypothetical protein
341	JGR2	contig_62	fig|1590.2111.peg.95	PATRIC	4059	4187	129	+		42	hypothetical protein
342	JGR2	contig_66	fig|1590.2111.peg.96	PATRIC	1	957	957	+	PGF_02011907	318	hypothetical protein
343	JGR2	contig_66	fig|1590.2111.peg.98	PATRIC	1154	1360	207	+		68	hypothetical protein
344	JGR2	contig_66	fig|1590.2111.peg.99	PATRIC	1511	1630	120	+		39	hypothetical protein
345	JGR2	contig_66	fig|1590.2111.peg.100	PATRIC	1740	2831	1092	+	PGF_00831685	363	hypothetical protein
346	JGR2	contig_66	fig|1590.2111.peg.101	PATRIC	3048	3173	126	+		41	hypothetical protein
347	JGR2	contig_66	fig|1590.2111.peg.102	PATRIC	3214	3375	162	+		53	hypothetical protein
348	JGR2	contig_66	fig|1590.2111.peg.97	PATRIC	970	1140	171	+	PGF_02043220	56	hypothetical protein

## Sheet: Table S7
Table S7 : Unique proteins count in the representative L. plantarum genomes
Sr. No.	Genome	Unique proteins
1	L. plantarum 16	6
2	L. plantarum JDM1	6
3	L. plantarum WCFS1	32
4	L. plantarum ZJ316	12
5	L. plantarum DSM 20174	5
6	L. plantarum P-8	11
7	L. plantarum ST-III	4
8	L. plantarum DKL3	7
9	L. plantarum JGR2	23

## Sheet: Table S8
Table S8: Unique proteins found in the genomes of L. plantarum DKL3 and JGR2. Proteins annotated as hypothetical proteins (135 in DKL3 and 119 in JGR2) are removed from this list.
Sr. No.	L. plantarum DKL3
1	General stress protein, Gls24 family
2	Peptidase E
3	Arabinose efflux permease
4	Exopolysaccharide biosynthesis protein
5	Uncharacterized sugar:proton symporter
6	Pyruvate dehydrogenase (quinone) (EC 1.2.5.1)
7	Putative type IIS restriction /modification enzyme, N-terminal half
-	L. plantarum JGR2
1	Maltodextrin glucosidase (EC 3.2.1.20)
2	Alpha-amylase (EC 3.2.1.1)
3	Multiple sugar ABC transporter, permease protein MsmF
4	Multiple sugar ABC transporter, permease protein MsmG
5	Major capsid protein
6	Phage minor capsid protein
7	Lysophospholipase (EC 3.1.1.5); Monoglyceride lipase (EC 3.1.1.23)
8	Maltodextrin ABC transporter, permease protein MdxF
9	Maltodextrin ABC transporter, substrate-binding protein MdxE
10	Transcriptional regulator, AraC family
11	Urocanate reductase (EC 1.3.99.33)
12	Mannosylglycerate hydrolase (EC 3.2.1.170)
13	PTS system, 2-O-alpha-mannosyl-D-glycerate-specific IIA component (EC 2.7.1.195) / PTS system, 2-O-alpha-mannosyl-D-glycerate-specific IIB component (EC 2.7.1.195) /
14	PTS system, 2-O-alpha-mannosyl-D-glycerate-specific IIC component
15	PTS system, IIB component
16	PTS system, IIA component
17	Transcription antiterminator, BglG family
18	Putative glycosyltransferase
19	Heme transporter IsdDEF, lipoprotein IsdE
20	N-acetyl-D-glucosamine ABC transporter, permease protein 2
21	Adenine-specific methyltransferase (EC 2.1.1.72)
22	Major facilitator:Oxalate:Formate Antiporter
23	Fructose-1,6-bisphosphatase, Bacillus type (EC 3.1.3.11)
24	Transposase

## Sheet: Table S9
	Table S9: Antibiotic resistance genes identified in L. plantarum DKL3 and JGR using the Comprehensive Antibiotic Resistance Database (CARD)
Sr. No.	Best hit gene	% identity of hit obtained in		Annotation	Antibiotic class
		DKL3	JGR2
1	AAC(6')-Ian	33.33	33.33	hypothetical protein	aminoglycoside antibiotic
2	aadA27	26.84	27.71	hypothetical protein	aminoglycoside antibiotic
3	AmvA	29.57	29.33	Uncharacterized MFS-type transporter	macrolide antibiotic; acridine dye
4	adeL	30.33	30.33	hypothetical protein	fluoroquinolone antibiotic; tetracycline antibiotic
5	cat	50.98	50.98	Acetyltransferase	phenicol antibiotic
6	arlR	55.95	55.95	Two-component transcriptional response regulator, OmpR family	fluoroquinolone antibiotic; acridine dye
7	arlS	32.06	31.81	Two-component system sensor histidine kinase	fluoroquinolone antibiotic; acridine dye
8	arnA	35.05	35.05	Methionyl-tRNA formyltransferase (EC 2.1.2.9)	peptide antibiotic
9	bacA	41.16	41.52	Undecaprenyl-diphosphatase (EC 3.6.1.27)	peptide antibiotic
10	bcr-1	29.66	29.66	Multidrug resistance transporter, Bcr/CflA family	bicyclomycin
11	bcrA	36.36	35.08	Oligopeptide ABC transporter, ATP-binding protein OppF (TC 3.A.1.5.1)	peptide antibiotic
12	ileS	25.97	0	Valyl-tRNA synthetase (EC 6.1.1.9)	mupirocin
13	bmr	28.16	28.16	Uncharacterized MFS-type transporter YycB	fluoroquinolone antibiotic; nucleoside antibiotic; acridine dye; phenicol antibiotic
14	catQ	33.33	35.19	hypothetical protein	phenicol antibiotic
15	cdeA	21.9	20.15	Multi antimicrobial extrusion protein (Na(+)/drug antiporter), MATE family of MDR efflux pumps	fluoroquinolone antibiotic; acridine dye
16	gyrA	55.82	55.69	DNA topoisomerase IV subunit A (EC 5.99.1.3)	fluoroquinolone antibiotic
17	gyrB	56.57	56.57	DNA topoisomerase IV subunit B (EC 5.99.1.3)	fluoroquinolone antibiotic
18	cmlv	32.07	31.95	Uncharacterized MFS-type transporter YtbD	phenicol antibiotic
19	cmrA	26.04	0	arabinose efflux permease	phenicol antibiotic
20	cmx	24.92	0	hypothetical protein	phenicol antibiotic
21	CRP	21.81	21.81	hypothetical protein	macrolide antibiotic; fluoroquinolone antibiotic; penam
22	D-Ala-D-Ala ligase	36.86	36.86	D-alanine--D-alanine ligase (EC 6.3.2.4)	glycopeptide antibiotic
23	dfrE	42.17	42.17	Dihydrofolate reductase (EC 1.5.1.3)	diaminopyrimidine antibiotic
24	efrA	40.94	40.94	Efflux ABC transporter, permease/ATP-binding protein EF2593	macrolide antibiotic; fluoroquinolone antibiotic; rifamycin antibiotic
25	emeA	40.2	40.2	Uncharacterized MFS-type transporter	acridine dye
26	emrR	26.56	26.4	hypothetical protein	fluoroquinolone antibiotic
27	emtA	30.97	30.97	Demethylmenaquinone methyltransferase (EC 2.1.1.163)	macrolide antibiotic; lincosamide antibiotic
28	cls with mutation	50.31	50.31	Cardiolipin synthase, bacterial type ClsA	peptide antibiotic
29	Erm(K)	33	33	SSU rRNA (adenine(1518)-N(6)/adenine(1519)-N(6))-dimethyltransferase (EC 2.1.1.182)	macrolide antibiotic; lincosamide antibiotic; streptogramin antibiotic
30	ErmB	0	30.68	hypothetical protein	macrolide antibiotic; lincosamide antibiotic; streptogramin antibiotic
31	ErmD	28.12	0	hypothetical protein	macrolide antibiotic; lincosamide antibiotic; streptogramin antibiotic
32	acrR with mutation	42.86	0	hypothetical protein	fluoroquinolone antibiotic; cephalosporin; glycylcycline; penam; tetracycline antibiotic; rifamycin antibiotic; phenicol antibiotic; triclosan
33	ampC beta-lactamase	0	26.11	hypothetical protein	cephalosporin; penam
34	ampC1 beta-lactamase	31.51	31.51	Beta-lactamase class C-like and penicillin binding proteins (PBPs) superfamily	cephalosporin; penam
35	ampH beta-lactamase	26.98	26.98	hypothetical protein	cephalosporin; penam
36	EF-Tu mutants	71.76	71.76	Translation elongation factor Tu	elfamycin antibiotic
37	fabI mutations	46.85	46.85	Enoyl-[acyl-carrier-protein] reductase [NADH] (EC 1.3.1.9)	isoniazid; triclosan
38	marR mutant	35.16	35.16	Transcriptional regulator, MarR family	fluoroquinolone antibiotic; cephalosporin; glycylcycline; penam; tetracycline antibiotic; rifamycin antibiotic; phenicol antibiotic; triclosan
39	soxR with mutation	33.33	33.33	Transcriptional regulator, repressor of the glutamine synthetase, MerR family	fluoroquinolone antibiotic; cephalosporin; glycylcycline; penam; tetracycline antibiotic; rifamycin antibiotic; phenicol antibiotic; triclosan
40	soxS with mutation	33.68	33.68	hypothetical protein	fluoroquinolone antibiotic; monobactam; carbapenem; cephalosporin; glycylcycline; cephamycin; penam; tetracycline antibiotic; rifamycin antibiotic; phenicol antibiotic; triclosan; penem
41	evgA	23.12	23.12	Two-component transcriptional response regulator, NarL/FixJ family	macrolide antibiotic; fluoroquinolone antibiotic; penam; tetracycline antibiotic
42	evgS	30.21	30.21	Phosphate regulon sensor protein PhoR (SphS) (EC 2.7.13.3)	macrolide antibiotic; fluoroquinolone antibiotic; penam; tetracycline antibiotic
43	EXO-1	31.87	31.87	hypothetical protein	penam
44	facT	28.35	28.35	Uncharacterized MFS-type transporter	elfamycin antibiotic
45	FusF	41.09	41.09	elongation factor G-binding protein, putative	fusidic acid
46	golS	36.07	36.92	hypothetical protein	monobactam; carbapenem; cephalosporin; cephamycin; penam; phenicol antibiotic; penem
47	lin	31.33	31.98	hypothetical protein	lincosamide antibiotic
48	mprF	46.12	46.24	L-O-lysylphosphatidylglycerol synthase (EC 2.3.2.3)	peptide antibiotic
49	lmrB	45.11	48.81	Uncharacterized MFS-type transporter	lincosamide antibiotic
50	lmrC	34.34	35.35	Excinuclease ABC subunit A paralog of unknown function	macrolide antibiotic; lincosamide antibiotic; streptogramin antibiotic; tetracycline antibiotic; oxazolidinone antibiotic; phenicol antibiotic; pleuromutilin antibiotic
51	lmrD	55.99	56.37	Heterodimeric efflux ABC transporter, multidrug resistance => LmrD subunit of LmrCD	lincosamide antibiotic
52	lmrP	23.43	23.43	Uncharacterized MFS-type transporter	macrolide antibiotic; lincosamide antibiotic; streptogramin antibiotic; tetracycline antibiotic
53	LpsB	24.31	24	hypothetical protein	peptide antibiotic
54	LRA-9	0	33.54	hypothetical protein	cephalosporin; penam
55	macB	41.52	41.07	Oligopeptide ABC transporter, ATP-binding protein OppD (TC 3.A.1.5.1)	macrolide antibiotic
56	mdtG	46.72	46.72	Uncharacterized MFS-type transporter	fosfomycin
57	mdtH	21.59	21.59	Uncharacterized MFS-type transporter	fluoroquinolone antibiotic
58	mecI	29.91	29.91	hypothetical protein	penam
59	mefE	0	23.88	hypothetical protein	macrolide antibiotic
60	mepA	29.44	33.16	Multi antimicrobial extrusion protein (Na(+)/drug antiporter), MATE family of MDR efflux pumps	glycylcycline; tetracycline antibiotic
61	mepR	26.12	26.12	hypothetical protein	glycylcycline; tetracycline antibiotic
62	MexR	29.21	28.26	hypothetical protein	macrolide antibiotic; fluoroquinolone antibiotic; monobactam; carbapenem; cephalosporin; cephamycin; penam; tetracycline antibiotic; peptide antibiotic; aminocoumarin antibiotic; diaminopyrimidine antibiotic; sulfonamide antibiotic; phenicol antibiotic; penem
63	MexS	41.33	41.33	Zinc-type alcohol dehydrogenase-like protein	fluoroquinolone antibiotic; diaminopyrimidine antibiotic; phenicol antibiotic
64	MexZ	36.84	36.84	Transcriptional regulator, AcrR family	macrolide antibiotic; fluoroquinolone antibiotic; aminoglycoside antibiotic; carbapenem; cephalosporin; cephamycin; penam; tetracycline antibiotic; acridine dye; phenicol antibiotic
65	mgrA	41.75	41.75	Organic hydroperoxide resistance transcriptional regulator	fluoroquinolone antibiotic; cephalosporin; penam; tetracycline antibiotic; peptide antibiotic; acridine dye
66	MIR-9	27.07	27.07	Beta-lactamase class C-like and penicillin binding proteins (PBPs) superfamily	monobactam; cephalosporin
67	msbA	32.04	32.52	hypothetical protein	nitroimidazole antibiotic
68	mtrA	48.23	48.23	Uncharacterized transcriptional response regulator YclJ	macrolide antibiotic; penam
69	folC with mutation	20.05	20.05	UDP-N-acetylmuramoyl-dipeptide--2,6-diaminopimelate ligase (EC 6.3.2.13)	para-aminosalicylic acid
70	ndh with mutation	27.27	27.27	NADH dehydrogenase (EC 1.6.99.3)	isoniazid
71	pncA mutations	34.48	35.85	Nicotinamidase (EC 3.5.1.19)	pyrazinamide
72	ndh with mutation	28.15	27.9	NADH dehydrogenase (EC 1.6.99.3) in cluster with putative pheromone precursor	isoniazid
73	nalD	33.9	30.17	Transcriptional regulator, AcrR family	macrolide antibiotic; fluoroquinolone antibiotic; monobactam; carbapenem; cephalosporin; cephamycin; penam; tetracycline antibiotic; peptide antibiotic; aminocoumarin antibiotic; diaminopyrimidine antibiotic; sulfonamide antibiotic; phenicol antibiotic; penem
74	NmcR	35	35	Transcriptional regulator, LysR family	carbapenem; cephalosporin; cephamycin; penam
75	norB	30.46	30.46	Predicted L-rhamnose permease RhaY	fluoroquinolone antibiotic
76	novA	28.24	28.24	Iron-sulfur cluster assembly ATPase protein SufC	aminocoumarin antibiotic
77	oleC	31.51	31.51	Efflux ABC transporter, ATP-binding protein	macrolide antibiotic
78	optrA	34.56	34.56	Bis-ABC ATPase SPy1206	macrolide antibiotic; lincosamide antibiotic; streptogramin antibiotic; tetracycline antibiotic; oxazolidinone antibiotic; phenicol antibiotic; pleuromutilin antibiotic
79	otr(A)	42.25	42.25	GTP-binding protein TypA/BipA	tetracycline antibiotic
80	otr(B)	29.69	29.69	Uncharacterized MFS-type transporter	tetracycline antibiotic
81	patA	49.82	49.82	Heterodimeric efflux ABC transporter, multidrug resistance => LmrC subunit of LmrCD	fluoroquinolone antibiotic
82	patB	35.07	35.07	Efflux ABC transporter, permease/ATP-binding protein EF2592	fluoroquinolone antibiotic
83	PmrF	32.48	32.48	hypothetical protein	peptide antibiotic
84	PNGM-1	23.67	23.67	Ribonuclease Z (EC 3.1.26.11)	carbapenem; cephalosporin; penam
85	poxtA	26.16	26.16	Duplicated ATPase component MtsB of energizing module of methionine-regulated ECF transporter	macrolide antibiotic; lincosamide antibiotic; streptogramin antibiotic; tetracycline antibiotic; oxazolidinone antibiotic; phenicol antibiotic; pleuromutilin antibiotic
86	qacE	35.19	36.11	hypothetical protein	0
87	qacH	40.59	40.59	hypothetical protein	0
88	QepA2	29.1	0	Uncharacterized MFS-type transporter	fluoroquinolone antibiotic
89	QepA4	25	25.38	hypothetical protein	fluoroquinolone antibiotic
90	QnrVC3	26.61	26.61	hypothetical protein	fluoroquinolone antibiotic
91	RanA	35.71	35.71	hypothetical protein	aminoglycoside antibiotic
92	RlmA(II)	30.88	30.51	23S rRNA (guanine(748)-N(1))-methyltransferase (EC 2.1.1.188)	macrolide antibiotic; lincosamide antibiotic
93	rosB	26.02	27.42	Na+/H+ antiporter NapA	peptide antibiotic
94	rphB	42	42	Phosphoenolpyruvate-protein phosphotransferase of PTS system (EC 2.7.3.9)	rifamycin antibiotic
95	SAT-4	30.19	30.19	Ribosomal-protein-S18p-alanine acetyltransferase (EC 2.3.1.128)	nucleoside antibiotic
96	smeS	30.21	30.21	Sensor histidine kinase YclK	aminoglycoside antibiotic; cephalosporin; cephamycin; penam
97	fusA with mutation	29.32	29.32	Peptide chain release factor 3	fusidic acid
98	gyrB	65.13	65.13	DNA gyrase subunit B (EC 5.99.1.3)	aminocoumarin antibiotic
99	LmrS	45.13	45.13	Uncharacterized MFS-type transporter	macrolide antibiotic; aminoglycoside antibiotic; oxazolidinone antibiotic; diaminopyrimidine antibiotic; phenicol antibiotic
100	mupA	30.52	30.52	Leucyl-tRNA synthetase (EC 6.1.1.4)	mupirocin
101	murA with mutation	59.52	59.52	UDP-N-acetylglucosamine 1-carboxyvinyltransferase (EC 2.5.1.7)	fosfomycin
102	norA	19.29	26.11	Inner membrane transport protein YdiM	fluoroquinolone antibiotic
103	rpoB with mutation	69.94	69.94	DNA-directed RNA polymerase beta subunit (EC 2.7.7.6)	rifamycin antibiotic
104	PBP2x	36.25	36.25	Cell division protein FtsI [Peptidoglycan synthetase] (EC 2.4.1.129)	cephalosporin; cephamycin; penam
105	sul3	33.73	33.33	Dihydropteroate synthase (EC 2.5.1.15)	sulfonamide antibiotic
106	TaeA	43.68	43.68	hypothetical protein	pleuromutilin antibiotic
107	tcr3	28.14	26.57	Uncharacterized MFS-type transporter	tetracycline antibiotic
108	tetA(46)	0	34.94	hypothetical protein	tetracycline antibiotic
109	tetA(58)	50.32	50	Efflux ABC transporter, ATP-binding protein	tetracycline antibiotic
110	tetA(60)	35.11	35.11	Efflux ABC transporter, permease/ATP-binding protein MdlA	tetracycline antibiotic
111	tetB(58)	44.26	44.26	Efflux ABC transporter, permease protein	tetracycline antibiotic
112	tetB(60)	35.21	35.21	Efflux ABC transporter, permease/ATP-binding protein MdlB	tetracycline antibiotic
113	tetR	37.5	37.5	Transcriptional regulator, AcrR family	tetracycline antibiotic
114	tetT	29.33	29.33	Ribosome protection-type tetracycline resistance related proteins, group 2	tetracycline antibiotic
115	tetW	32.68	0	Translation elongation factor LepA	tetracycline antibiotic
116	tsnR	30.56	30.56	Uncharacterized RNA methyltransferase YsgA	peptide antibiotic
117	TxR	24.44	24.81	NtrC family Transcriptional regulator, ATPase domain	tetracycline antibiotic
118	vanHA	35.02	35.02	D-lactate dehydrogenase (EC 1.1.1.28)	glycopeptide antibiotic
119	vanHD	38.91	39.33	Glyoxylate reductase (EC 1.1.1.79) @ Glyoxylate reductase (EC 1.1.1.26) @ Hydroxypyruvate reductase (EC 1.1.1.81)	glycopeptide antibiotic
120	vanHF	27.69	27.69	D-3-phosphoglycerate dehydrogenase (EC 1.1.1.95)	glycopeptide antibiotic
121	vanHM	26.23	26.23	D-3-phosphoglycerate dehydrogenase (EC 1.1.1.95)	glycopeptide antibiotic
122	vanHO	0	32.4	D-lactate dehydrogenase (EC 1.1.1.28)	glycopeptide antibiotic
123	vanRF	51.11	51.11	Two-component transcriptional response regulator, OmpR family	glycopeptide antibiotic
124	vanRN	0	26.42	Transcriptional regulator, AraC family	glycopeptide antibiotic
125	vanSF	32.24	32.24	Two-component system sensor histidine kinase	glycopeptide antibiotic
126	vanTG	31.17	31.44	Alanine racemase (EC 5.1.1.1)	glycopeptide antibiotic
127	vanXF	32.35	32.35	D-alanyl-D-alanine dipeptidase	glycopeptide antibiotic
128	vanXYN	37.06	36.36	D-alanyl-D-alanine carboxypeptidase (EC 3.4.16.4)	glycopeptide antibiotic
129	vanZF	38.1	38.1	hypothetical protein	glycopeptide antibiotic
130	vatD	0	36.17	Galactoside O-acetyltransferase (EC 2.3.1.18)	streptogramin antibiotic
131	vatE	52.94	52.94	Galactoside O-acetyltransferase (EC 2.3.1.18)	streptogramin antibiotic
132	vatF	43.14	43.14	Galactoside O-acetyltransferase (EC 2.3.1.18)	streptogramin antibiotic
133	VatI	42.03	42.03	2,3,4,5-tetrahydropyridine-2,6-dicarboxylate N-acetyltransferase (EC 2.3.1.89)	streptogramin antibiotic
134	vgaD	47.27	0	hypothetical protein	macrolide antibiotic; lincosamide antibiotic; streptogramin antibiotic; tetracycline antibiotic; oxazolidinone antibiotic; phenicol antibiotic; pleuromutilin antibiotic
135	YajC	30.38	30.38	Protein translocase subunit YajC	fluoroquinolone antibiotic; cephalosporin; glycylcycline; penam; tetracycline antibiotic; rifamycin antibiotic; phenicol antibiotic; triclosan
